# Supplementary material for: Treatment Options for Advanced Non-Small Cell Lung Cancer After Failure of Previous Immune Checkpoint Inhibitors and Chemotherapy: Meta-Analysis of Five Randomized Controlled Trials
Source: Curr Oncol. 2025 Jan 17;32(1):46. doi: 10.3390/curroncol32010046 (PMC11763427; doi:10.3390/curroncol32010046)
Supplement: Supplementary file 1 [file curroncol-32-00046-s001.zip]

Archive with 1 entries (1 files):
- curroncol-3334586-supplementary.pdf
